# Supplementary material for: Social connection and physical health outcomes among long-term care home residents: a scoping review
Source: BMC Geriatr. 2021 Dec 18;21:722. doi: 10.1186/s12877-021-02638-4 (PMC8683818; doi:10.1186/s12877-021-02638-4)
Supplement: Supplementary file 2 — Additional file 2. Study Characteristics. [file 12877_2021_2638_MOESM2_ESM.xlsx]

## Sheet: Cover Page
Additional File 2: Study Characteristics
Title: Social connection and physical health outcomes among long-term care home residents: A scoping review
Authors: Kaitlyn Lem BSc, Katherine S. McGilton RN, PhD, FAAN, FCAHS, Katelynn Aelick MSc, Andrea Iaboni MD, DPhil, Jessica Babineau MLIS, Debbie Hewitt Colborne RN, MScN, Cathleen Edwards MA, Monica Bretzlaff BA, TRS, Josie-Lee Gibson, Dee Lender, and Jennifer Bethell PhD

## Sheet: Study Characteristics
Appendix
Supplementary Table 1 Study Characteristics
First Author, Year	Country	Objective	Study Design	Study Setting and Number of Institutions Included (n=)	Number of participants (n=) and Sex (% Female)	Age of Residents (Mean)	Inclusion/Exclusion Related to Cognition (or none specified)	Social Connection Exposure	Physical Health Outcome	Study finding
Alarcao, 2019	Portugal	To examine the differences in perceived health between women and men, and to analyse the association between self-perceived health and socioeconomic and psychosocial characteristics among older adults living in nursing homes.	Cross-sectional	Nursing home	515 (70%)	83.5	Exclusion: those with diminished cognitive abilities that could hamper participation. Cognitive impairment was defined according to the scale’s cut-off scores, depending on educational level: illiterate 15 points; 1–11 years of education 22 points; 12 years of education 27 points.	Loneliness, using the UCLA Loneliness Scale	Self-rated health, using a survey; A single-item scale, with a five-point scale, from 1 ‘Poor’ to 5 ‘Excellent’ health. This question is a key predictor of severe morbidity and mortality.	Loneliness feelings (p = .001) were a statistically significant psychosocial determinant of poor self-perceived health among women.
Beck, 2003	Denmark	To characterise and compare the nutritional intake and body mass index of old nursing home residents with (1) different levels of social engagement (SE), and (2) different dining locations, i.e., dining in their room or a common dining room.	Cross-sectional	Nursing home (n=2)	40 (83%)	83	None specified (but participants with cognitive impairments included)	Social engagement, using the Minimum Data Set	Body Mass Index, using the Body Mass Index and Nutritional intake using pre-printed record sheets with information about the food served.	Low social engagement (67% vs. 11%, p < 0.05) and a preference for dining in one's own room (62% vs. 19%, p < 0.05) was associated with a higher prevalence of being underweight (BMI < 20). Low-level of social engagement had a tendency for lower ADL and cognitive functioning, and higher prevalence of chewing and swallowing problems, and eating dependency (67% vs. 15%, p<0.05).
Chang, 2015	Taiwan	To examine whether leisure self-determination and leisure social support were related to acute stress and chronic stress among older adults.	Cross-sectional	Nursing home (n=2)	141 (62.44%)	79.41	Inclusion: free from mental health conditions (such as dementia or depression). Exclusion: doctor diagnosis of a mental health condition.	Social support, using the Leisure Social Support Scale	Stress, using the Perceived Stress Scale and an electrocardiogram	Leisure self-determination (p=0.09) and leisure social support (p=0.06) were weakly related to acute stress among nursing home residents. Leisure self-determination and leisure social support were not related to chronic stress among nursing home participants.
Chang, 2018	Taiwan	To assess the main and interaction effects of leisure self-determination and two leisure social support types (emotional and instrumental) on stress in nursing home residents.	Cross-sectional	Nursing home (n= 2)	139 (63.3%)	79.4	Inclusion: free from mental health conditions (such as dementia or depression). Exclusion: doctor diagnosis of a mental health condition.	Social support, using the Leisure Social Support Scale	Stress, using the Perceived Stress Scale	leisure self-determination (ß = –0.34, p < 0.01) and leisure emotional support (ß = –0.28, p < 0.05) were significantly and negatively correlated with stress, whereas leisure social support (ß = 0.05, p > 0.05) was not. Leisure emotional support (ß = 0.27, p > 0.05) did not significantly moderate the eff ect of leisure selfdetermination on stress, whereas leisure instrumental support (ß = 0.56, p…
Chen, 2009	Taiwan	To explore the prevalence and related factors for urinary incontinence (UI) among the oldest old institutionalized Chinese men in Taiwan.	Cross-sectional	Long-term care facility (n=1)	594 (0%)	80.9	None specified: Cognitive impairment was evaluated by the MDS cognitive scale (MDS-COGS),14 a 0–10 point scale generated from eight items assessing cognitive status, embedded in the MDS questionnaire.	Social engagement, using the Minimum Data Set	Urinary incontinence, using the Minimum Data Set; loss of urine at least once a week.	The mean social engagement score was 1.5 +/- 1.3 and was similar between those with and without urinary incontinence (1.4 +/- 1.2 vs. 1.6 +/- 1.3, p=0.411).
Cho, 2012	United States	To examine the relationship of functional indicators, psychological and situational factors, and fatigue for octogenarians and centenarians from the Georgia Centenarian Study.	Cross-sectional	Long-term care facility	62	Not specified	Inclusion: "cognitively intact" as determined by a MMSE score of >17.	Social network, Social support, using the Duke Older Americans Resources and Services Procedures	Fatigue, using the Multidimensional Fatigue Inventory	Social networks (β = 0.01, p < 0.05) were significantly associated with fatigue in long-term care facility residents whereas social support was not.
Cohen-Mansfield, 1999	United States	To examine survival rates of nursing home residents over time and to determine markers for increased mortality risk. Study compares mortality risk between cognitively intake and cognitively impaired nursing home residents.	Cohort	Nursing home (n=1)	399 (77.7%)	85.7	None specified (but participants with cognitive impairments included)	Social network, using the Hebrew Home Social Network Rating Scale	Mortality, using facility records	In unadjusted analyses, quality of social network was associated with survival overall as well as specifically among females (but not males), older (aged over 85 years), younger (aged 85 years and younger) and cognitively intact (but not cognitively impaired) residents. In multivariate analysis, stratified by cognitively status, quality of social network was no longer statistically significant.
Cott, 2001	Canada	To explore the determinants of self-rated health and happiness for the elderly, institutionalized Canadians in the 1994/95 National Population Health Survey: Health Institutions	Cross-sectional	Long-term health facility	780 (71.2%)	Not specified	Inclusion: those with cognitive impairments and memory difficulty who could provide interviews.	Social integration, using a survey	Self-rated health, using a survey	Social integration variables had no impact on self-rated health.
Damian, 2008	Spain	To describe the physical, mental, and social factors associated with self-rated health in nursing homes and other geriatric facilities.	Cross-sectional	Nursing home (n=49)	669 (75%)	83.4	Included: participants were subject to the Pfeiffer's Short Portable Mental Status Questionnaire (SPMSQ, range 0–10 errors) with some modifications to adapt to the institutional setting and Minimum Data Set Cognition Scale (MDS-COGS).	Social interaction, using interviews	Self-rated health, using interviews	In the social support realm, only internal contacts showed an independent association (odds ratio 1.42).
Drageset, 2012	Norway	To investigate loneliness and mortality among cognitively intact nursing home residents with cancer vs. those without cancer.	Cohort	Nursing home (n=30)	227 (72.25%)	85.4	Inclusion: scored 0.5 or less on the Clinical Dementia Rating Scale (CDR)	Loneliness, using the Social Provisions Scale	Mortality, using medical records	In the final model from the backward selection procedure, attachment (p = 0.05) was associated with mortality. Thus, high levels of emotional loneliness (low attachment scores) was associated with worse survival. Cancer did not interact with attachment and social integration (p=0.44 and p=0.3).
Fehnel, 2015	United States	To identify patient-level factors that predict hospital readmission after ischemic stroke.	Cohort	Nursing home	29338 (65%)	83	None specified (but participants with cognitive impairments included)	Social engagement, using the Minimum Data Set	Mortality, using Medicare CMS vital status.	On a social engagement score of 0 (not engaged) to 6 (very engaged), with 0 as the reference group, 6 (very engaged), the very engaged group (6) had a lower odds of death at 30 days compared to the reference group (OR 0.37, CI 0.15 to 0.92).
Hjaltadóttir, 2011	Iceland	To investigate the time from residents’ admission to Icelandic nursing homes to death and the predictive power of demographic variables, health status (health stability, pain, depression and cognitive performance) and functional profile (ADL and social engagement) for 3-year mortality in yearly cohorts from 1996-2006.	Cohort	Nursing home (n=62)	4733 (59.8%)	82.5	None specified (but participants with cognitive impairments included)	Social engagement, using the Index of Social Engagement in the Minimum Data Set	Mortality, using national registry	Residents dying in the first year after nursing home admission were less involved in social engagement (p < 0.001) than those dying in the third year. Residents living more than 3 years from admission were more involved in social engagement (p < 0.001) than those dying in the first to third year from admittance.
Hjaltadóttir, 2012	Iceland	To investigate trends in quality of care during 2003–2009 as reflected in the Minimum Data Set quality indicator outcome in Icelandic nursing homes and to investigate the association of Minimum Data Set quality indicators with residents’ health status (health stability, pain, depression, and cognitive performance) and functional profile (activities of daily living and social engagement).	Not specified	Nursing home	3694 (66.2%)	83.8	None specified (but participants with cognitive impairments included)	Social engagement, using the Index of Social Engagement in the Minimum Data Set	Quality indicators, using MDS, including bladder or bowel incontinence, bladder or bowel incontinence withough a toileting plan, indwelling catheters, urinary tract infections, faecel impaction, little or no activity, weight loss, dehydration, bedfast residents, stage 1-4 ulcers, daily physical restraints, and falls.	Resident’s social engagement was a significant predictor for 10 quality indicators of health status. For 7 quality indicators, the risk increased for a quality indicator as the resident's social engagement diminished. However, decreased social engagement decreased the risk for two outcomes.
Keister, 2006	United States	To determine if person factors, situation factors, and cognitive appraisal predict health outcomes during the first week post relocation in older adults relocating to a nursing home.	Cross-sectional	Nursing home (n=11)	114 (74%)	82.3	None specified (but participants with cognitive impairments included)	Social support, using a Modified Inventory of Socially Supportive Behaviors	Self-assessed health, using items developed by Haug, Wykle, and Namazi	Informational, tangible, emotional, and integration social support were not significantly associated with self-assessed health in nursing home residents at week 1 postrelocation.
Kiely, 2003	United States	To replicate Kiely et al.’s study using the same measure of SE and analytic design in a larger and more racially and culturally diverse population of long-stay (LS) (resided in NH for at least 1 year) residents from a large number of NH facilities located in a different state.	Cohort	Nursing home (n=653)	30,055 (73%)	Not specified	Exclusion: serious communication problems such that they rarely or never were able to understand others or others rarely or never were able to understand them.	Social engagement, using the Minimum Data Set	Mortality, using the National Death Index	For each increase in the Social Engagement (SE) Scale, residents were 0.86 (range 0.85–0.88) times as likely to die during the follow-up period. Conversely, for each decrease in the SE scale, residents were 1.16 times as likely to die during the follow-up period. The hazard ratio representing a decrease from maximal SE (score of 6) to the absence of SE (score of 0) is 2.77. Adjusted proportional …
Kiely, 2000	United States	To examine the effect of social engagement (SE) on mortality in long-term care.	Cohort	Long-term care facility (n=1)	927 (75%)	87	Exclusion: serious communication problems such that they rarely or never were able to understand others or others rarely or never were able to understand them.	Social engagement, using the Minimum Data Set	Mortality, using facility records	As Social Engagement (SE) level increases, survival rates increase (log-rank test chi-square = 29.10, p = .0001). Residents who do not engage socially had the shortest survival. Residents with minimal engagement had the next shortest survival, followed by residents with moderate and the most SE. Residents with the most engagement had only slightly longer survival rates than did residents with mod…
Li, 2015	United States	To describe the occurrence of daytime sleep in nursing home residents and to examine factors associated with residents’ daytime sleep.	Cross-sectional	Nursing home (n=1)	300 (72%)	86.9	None specified (but participants with cognitive impairments included)	Social engagement, using the Minimum Data Set	Daytime sleep, using the Minimum Data Set	The social involvement of residents with daytime sleep (DS) was significantly lower than those without it (t = -7.6, p < .01).
Liu, 2018	China	To evaluate the relationship between health literacy, self-care agency, social support, and health status among elderly Chinese nursing home residents.	Cross-sectional	Nursing home (n=44)	1396	Not specified	Inclusion: "clear of thought" Exclusion: having a diagnosed mental or cognitive disorder.	Social support, using the Social Support Rating Scale	Health status, using the Health Status Questionnaire	All of the path coefficient inspection results had a p < .001, except the path coefficient between health literacy and health status, which had a p < .05. The health literacy score had direct effects on self-care agency, health status and social support. Health status was influenced by the health literacy score indirectly through self-care agency and social support.
Madeira, 2018	Portugal	To characterise the nutritional status and to identify malnutrition associated variables of older adults living in Portuguese nursing homes.	Cross-sectional	Nursing home (n=79)	1186 (72.8%)	83.4	Exclusion: could not understand and/or answer the questionnaire due to dementia, psychiatric disease. MMSE cut-offs (validated for the Portuguese population) according to the number of years attending school: 0 years, ≤15 points; 1–11 years, ≤22 points; >11 years, ≤27 points.	Loneliness, using the UCLA Loneliness Scale	Nutritional status, using the Mini Nutritional Assessment	Loneliness feelings (P=0·017) were significantly associated with malnutrition risk/malnutrition, however, after adjusting for all studied potential confounders, loneliness feelings no longer significantly increased the odds of being malnourished.
Martin, 2006	United States	To report the frequency of abnormal daytime sleeping and identifies factors related to daytime sleeping, nighttime sleep disturbance, and circadian rhythm abnormalities among nursing home residents.	Cross-sectional	Nursing home (n=4)	492 (78%)	Not specified	None specified (but participants with cognitive impairments included)	Social participation using behavioural observations	Sleep pattern, using wrist actigraphy	Less participation in physical (r= - 0.25, p< 0.0005) and social (r= 0.44, p<0.0005) activities, and less social conversation (r=0.27, p<0.0005) were associated with daytime sleep.
Morrison-Koechl, 2021	Canada	To explore the independent effects of psychosocial factors on energy intake among LTC residents.	Cross-sectional	Long-term care home (n=32)	604 (68.3%)	86.8	None specified	Social engagement, using the Minimum Data Set	Three-day average energy intake (kcal/day), food consumed at meals and snacks was observed and measured for each participant on three non-consecutive days including one weekend day.	The simple linear regression analysis adjusting for resident characteristics (i.e., age, sex, cognitive performance, MNA-SF), demonstrated that low social engagement was significantly associated with lower energy intake. This significant association was retained when loss of appetite was added to the model. However, eating challenges confounded the association between social engagement and energy…
Murphy, 2012	United States	To measure MRSA burden in a large number of nursing homes and identify facility characteristics associated with high MRSA burden.	Ecologic	Nursing home (n=26)	3760 (58%)	Not specified	None specified	Social engagement, using the Minimum Data Set	MRSA carriage, using nasal swabs	Facility social engagement scores were negatively associated with MRSA transmission risk. Higher estimated MRSA transmission risk was associated with lower levels of social engagement (p=0.03).
Palese, 2019	Italy	To describe the incidence of self-feeding dependence and predictors among elderly patients admitted from 2008 to 2013 to 105 Italian nursing homes.	Cohort	Nursing home (n=105)	13175 (74.7%)	83.5	None specified (but participants with cognitive impairments included)	Social engagement, using the Social Engagement Scale	Self-feeding dependence progression over time, using a one-item scale	Social engagement deprivation (POR: 1.43, 95% CI: 1.39–1.48), increased the risk of self-feeding dependence. Engagement with family, health-care workers, or volunteers (POR:.94, 95% CI: .90–.97) was protective against the progression of self-feeding dependence.
Papi, 2019	Iran	To determine the predictors of sleep disorder in elderly people living in nursing homes.	Cross-sectional	nursing home, senior care home (n=4)	130 (66.2%)	68	Inclusion: no cognitive disorders (i.e. memory impairment, dementia, Alzheimer) according to the medical records.	Social support, using the VAUX Social Support Questionnaire	Sleep disorder, using the Pittsburgh Sleep Quality Index	Perceived social support was significantly, negatively correlated with having sleep disorders (β=-0.266, p = 0.003, t = 3.08).
Pastor-Barriuso, 2020	Spain	To study the potential causal effect of within-the-facility social engagement (SE) on long-term all-cause mortality in care home residents.	Cohort	Nursing home (n=55)	382 (74.4%)	Not specified	Exclusion: severe cognitive impairment or physician’s diagnosis of dementia	Social engagement, using a single question	Mortality, using facility records and the Spanish National Death Index	Compared with residents with low/null SE at baseline, the standardized differences (95% confidence intervals) in 5-year mortality risk were − 2.3% (− 14.6 to 10.0%) for moderately engaged residents and − 18.4% (− 33.8 to − 2.9%) for highly engaged residents.
Tse, 2016	Hong Kong	To examine the levels of frailty, pain, and psychological parameters among older adults living in Hong Kong nursing homes, and the cross-sectional relationships among these items.	Cross-sectional	Nursing home (n=6)	178 (72.5%)	83.9	Inclusion: being cognitively intact with an abbreviated mental test score of greater than or equal to 7. Exclusion: history of mental disorders or who were unable to communicate were excluded	Loneliness, using the UCLA Loneliness Scale	Frailty, using the FRAIL scale and Pain, using a 11-item numerical pain rating scale	The frailty index was associated with loneliness level ( β = 0.365, p = 0.025). Loneliness was found to be the most significant contributing factor of frailty index.
Vetrano, 2018	Czech Republic, England, Finland, France, Germany, Italy, the Netherlands, Israel	To describe the distribution of selected health determinants in a sample of institutionalized older adults, and to investigate the impact on survival of such measures.	Cohort	Nursing home (n=57)	3036 (74%)	84.6	None specified (but participants with cognitive impairments included)	Social relationships, Social involvement, using the interRAI-LCTF; Family visits	Mortality, using the interRAI-LCTF	Participants that involved in social activities more than three days before the assessment (HR 0.82; 95% C.I. 0.67–0.99) and during the last three days (HR 0.63; 95% C.I. 0.51–0.78, p < 0.001), presented lower mortality risk, as compared with those not involved in social activities at all.
Weiner, 1998	United States	To examine the influence of cognitive function and other biopsychosocial factors on test-retest agreement, four-week variability, and intensity of self-reported pain using the verbal 0 to 10 scale and a pain thermometer in nursing home residents over four weeks.	Cohort	Nursing home (n= 2)	115 (44%)	Not specified	Exclusion: receptive aphasia or were in a persistent vegetative state.	Social support, using the Cohen-Mansfield measure of social network (1992)	Pain, using interviews; Subjects were asked to rate their current pain on nine separate occasions for their one-month participation.	Social support was not found to be a predictor variables associated with the pain parameters examined it this study.
Wu, 2017	China	To make an operational definition of successful aging, estimate the prevalence of successful aging, and identify factors related to successful aging among Chinese rural elders living in nursing homes.	Cross-sectional	Nursing home (n=5)	205 (53.7%)	77.31	None specified (but participants with cognitive impairments included)	Social support, using the Multidimensional Scale of Perceived Social Support	Successful aging, using interviews	Social support was not an independent factor associated with successful aging in this study.
Yeh, 2014	Taiwan	To evaluate the impact of rapid functional decline and the increase in the sum of RAP triggers on 12-month mortality beyond the baseline functional status of long-term care facility residents.	Cohort	veterans’ home (n=2)	1125 (0%)	83.1	Exclusion: in a completely dependent state, or unable to complete the regular assessment in this period.	Social engagement, using the Minimum Data Set	Functional decline, using the Minimum Data Set	Social engagement (p <0.001) was significantly associated with recent functional decline, but only in unadjusted analysis.
Zhao, 2019	China	To assess the prevalence of frailty and examine the relationships among loneliness, activity engagement, and frailty, as well as to explore the mediating role of activity engagement among older adults living in nursing homes in China.	Cross-sectional	Nursing home (n=33)	370 (59.5%)	77.6	Exclusion: severe cognitive impairment, as indicated by a Mini-Mental State Examination score of 9 or less.	Loneliness, using a single-item question	Frailty, using the FRAIL scale	Linear regression indicated that loneliness was negatively related to activity engagement (β = - 0.198, p < .001) but when activity engagement was included, loneliness was no longer significantly related to frailty (odds ratio = 1.459, 95% CI = 0.810, 2.629). After adjusting for control variables, the direct effect of loneliness on frailty was 0.082 (95% CI = -0.028, 0.190, p = .127).
Zhu, 2020	China	To examine the prevalence of poor sleep quality and its associated factors among the Chinese elderly in nursing homes.	Cross-sectional	Nursing home (n=24)	817 (54.0%)	Not specified	Exclusion: history of severe cognitive deficit	Social support, using the Social Support Rating Scale (SSRS)	Sleep quality, using the Pittsburgh Sleep Quality Index (PSQI),	Multiple binary logistic regression results showed association between social support and poor sleep quality (OR: 0.97, 95% CI: 0.95, 0.99).
Zoghbi, 2014	Lebanon	To describe nutritional status and its correlates in older adults living in long-stay institutions situated in Beirut.	Cross-sectional	long-stay institution, long term care centre (n=3)	111 (50.45%)	Not specified	Exclusion: a score of Folstein Mini Mental State Examination (MMSE) <14	Social isolation, using the Loucks Social Network Score and Loneliness, using the De Jong Gierveld Scale	Malnutrition, using the Mini Nutritional Assessment	Loneliness Scale (p= 0.063) and Loucks social network score (p= 0.566) did not show a significant association with Mini Nutritional Assessment scores.
Zurakowski, 2000	United States	To test a theory that conceptually links anomia, social support, and perceived health status in older nursing home residents.	Cross-sectional	Nursing home (n= 4)	91 (79.1%)	79.4	Inclusion: cognitively intact or only mildly cognitively impaired. Exclusion: Short Portable Mental Status Questionnaire (SPMSQ) with <5 errors.	Social support, using the Personal Resource Questionnaire (PRQ)	Health status, using a survey	The hypothesis that social support (p<0.03) would have direct and indirect positive effects on health status was partially supported, as a direct path was demonstrated from perceived social support to health status. Additionally, a significant indirect path from network size to health status, through perceived social support, was shown.
